# Supplementary material for: Structural and functional analysis of EntV reveals a 12 amino acid fragment protective against fungal infections
Source: Nat Commun. 2022 Oct 13;13:6047. doi: 10.1038/s41467-022-33613-1 (PMC9562342; doi:10.1038/s41467-022-33613-1)
Supplement: Supplementary file 3 — Supplementary Data 1 [file 41467_2022_33613_MOESM3_ESM.xlsx]

## Sheet: Fig 2
Trial #	Treatment	Median survival (days)	Statistics
Data for Figure 2A: C. albicans infected C. elegans treated with various c-terminal EntV fragments
1	EntV	11
2	EntV	9
3	EntV	11
			p-value vs. EntV
1	DMSO	7	p < 0.0001
2	DMSO	6	p < 0.0001
3	DMSO	6	p < 0.0001
			p-value vs. EntV
1	𝛼7	11	p = 0.4134
2	𝛼7	10	p = 0.6002
3	𝛼7	12	p = 0.4292
			p-value vs. EntV
1	𝛼6	9	p = 0.0833
2	𝛼6	7	p = 0.0566
3	𝛼6	8	p = 0.0421
			p-value vs. EntV
1	𝛼5	8	p = 0.0161
2	𝛼5	6	p < 0.0001
3	𝛼5	9	p = 0.0443
			p-value vs. EntV
1	𝛼4	11	p = 0.7212
2	𝛼4	9	p = 0.1302
3	𝛼4	10	p = 0.1294
			p-value vs. EntV
1	𝛼4-6	8	p = 0.0036
2	𝛼4-6	6.5	p = 0.0004
3	𝛼4-6	9	p = 0.0025
Data for Figure 2C: C. albicans infected C. elegans treated with random or disrupted 𝜶7 Data for Figure 2C: C. albicans infected C. elegans treated with random or disrupted 𝜶7
1	𝛼7	13
2	𝛼7	14
			p-value vs. 𝜶7
1	DMSO	5	p < 0.0001
2	DMSO	5	p < 0.0001
			p-value vs. 𝜶7
1	EntV	13	p = 0.1666
2	EntV	12	p = 0.2202
			p-value vs. 𝜶7
1	𝛼7 - random	7	p < 0.0001
2	𝛼7 - random	7	p < 0.0001
			p-value vs. 𝜶7
1	𝛼7 - disrupt	6	p < 0.0001
2	𝛼7 - disrupt	6	p < 0.0001

## Sheet: Fig 3
Trial #	Treatment	Median survival (days)	Statistics
Data for Figure 3A: C. albicans infected C. elegans treated with various truncations of 𝜶7 retained protectivity
1	EntV	12
2	EntV	11
3	EntV	10
			p-value vs. EntV
1	DMSO	6	p < 0.0001
2	DMSO	6.5	p < 0.0001
3	DMSO	6	p < 0.0001
			p-value vs. EntV
1	20aa	12	p = 0.4307
2	20aa	11	p = 0.9221
3	20aa	10	p = 0.7721
			p-value vs. EntV
1	14aa	11	p = 0.8162
2	14aa	11	p = 0.7172
3	14aa	9.5	p = 0.4591
			p-value vs. EntV
1	13aa	10.5	p = 0.4295
2	13aa	10	p = 0.3286
3	13aa	10	p = 0.5702
			p-value vs. EntV
1	12aa	10.5	p = 0.4314
2	12aa	10	p = 0.1733
3	12aa	9.5	p = 0.3797
Data for Figure 3C: C. albicans infected C. elegans treated with 14aa-II truncation of 𝜶7 lost protectivity
1	EntV	12
2	EntV	11
3	EntV	11
			p-value vs. EntV
1	DMSO	6	p < 0.0001
2	DMSO	5	p < 0.0001
3	DMSO	6	p < 0.0001
			p-value vs. EntV
1	20aa	12	p = 0.4307
2	20aa	11.5	p = 0.7958
3	20aa	11.5	p = 0.6215
			p-value vs. EntV
1	16aa	10	p = 0.0048
2	16aa	10	p = 0.2951
3	16aa	9	p = 0.0696
			p-value vs. EntV
1	14aa-I	12	p = 0.8162
2	14aa-I	11	p = 0.5478
3	14aa-I	11	p = 0.6679
			p-value vs. EntV
1	14aa-II	7	p < 0.0001
2	14aa-II	7	p < 0.0001
3	14aa-II	9	p < 0.0001
Data for Figure 3E: C. albicans infected C. elegans treated with 9aa truncation of 𝜶7 lost protectivity
1	EntV	9.5
2	EntV	10
3	EntV	10
			p-value vs. EntV
1	DMSO	6.5	p < 0.0001
2	DMSO	7	p < 0.0001
3	DMSO	7	p < 0.0001
			p-value vs. EntV
1	12aa	11	p = 0.0489
2	12aa	10	p = 0.6065
3	12aa	10	p = 0.6066
			p-value vs. EntV
1	11aa	9	p = 0.2991
2	11aa	10	p = 0.9968
3	11aa	10	p = 0.9968
			p-value vs. EntV
1	10aa	8	p = 0.0127
2	10aa	9	p = 0.2217
3	10aa	9	p = 0.2922
			p-value vs. EntV
1	9aa	7	p < 0.0001
2	9aa	7.5	p = 0.0008
3	9aa	7.5	p = 0.0008

## Sheet: Fig 4
Trial #	Treatment	Median survival (days)	Statistics
Data for Figure 4A: C. auris infected C. elegans treated with 𝜶7 retained protectivity
1	DMSO	5.5
2	DMSO	5
			p-value vs. DMSO
1	EntV	10	p < 0.0001
2	EntV	10	p < 0.0001
			p-value vs. DMSO
1	𝛼7	12	p < 0.0001
2	𝛼7	11	p < 0.0001
Data for Figure 4B: C. neoformans infected C. elegans treated with 12aa retained protectivity
1	DMSO	5
2	DMSO	6
			p-value vs. DMSO
1	EntV	8	p < 0.0001
			p-value vs. DMSO
1	12aa	7	p < 0.0001
2	12aa	9	p < 0.0001
Data for Figure 4C: C. albicans AzS infected C. elegans treated with 12aa retained protectivity
1	DMSO	8
2	DMSO	6
			p-value vs. DMSO
1	Flu	11	p = 0.0035
2	Flu	10	p < 0.0001
			p-value vs. DMSO
1	EntV	11	p = 0.0013
2	EntV	10	p = 0.0006
			p-value vs. DMSO
1	12aa	12	p = 0.0004
2	12aa	10.5	p < 0.0001
Data for Figure 4D: C. albicans AzR infected C. elegans treated with 12aa retained protectivity
1	DMSO	8
2	DMSO	5.5
			p-value vs. DMSO
1	Flu	8	p = 0.5539
2	Flu	6	p = 0.6220
			p-value vs. DMSO
1	EntV	10	p = 0.0050
2	EntV	10.5	p < 0.0001
			p-value vs. DMSO
1	12aa	10	p = 0.0040
2	12aa	11	p < 0.0001

## Sheet: Supplemental Fig 3
Trial #	Treatment	Median survival (days)	Statistics
Data for Extended Figure 3A: C. albicans infected C. elegans treated with 𝜶7-EE was less effective
1	𝛼7	10.5
2	𝛼7	12
			p-value vs. EntV
1	DMSO	6	p < 0.0001
2	DMSO	6	p < 0.0001
			p-value vs. EntV
1	EntV	10.5	p = 0.9407
2	EntV	11	p = 0.7091
			p-value vs. EntV
1	𝛼7-EE	7	p = 0.0003
2	𝛼7-EE	7.5	p = 0.0040
			p-value vs. EntV
1	𝛼7-II	11	p = 0.8200
2	𝛼7-II	12	p = 0.6767
Data for Extended Figure 3C: C. albicans infected C. elegans treated with 12aa C->S and 12aa C-ALK
1	12aa	12
2	12aa	11
			p-value vs. 12aa
1	DMSO	7	p < 0.0001
2	DMSO	6	p < 0.0001
			p-value vs. 12aa
1	C->S	7	p < 0.0001
2	C->S	7	p < 0.0001
			p-value vs. 12aa
1	ALK	12	p = 0.3551
2	ALK	9	p = 0.1030
