# Supplementary material for: Structural and functional analysis of EntV reveals a 12 amino acid fragment protective against fungal infections
Source: Nat Commun. 2022 Oct 13;13:6047. doi: 10.1038/s41467-022-33613-1 (PMC9562342; doi:10.1038/s41467-022-33613-1)
Supplement: Supplementary file 6 — Source Data [file 41467_2022_33613_MOESM6_ESM.xlsx]

## Sheet: Fig 2 B
EntV-68aa
Biological Replicate 1	Absorbance at 595 nM						Average OD595	Background Subtraction (Raw Data - PBS avg)						Adjusted avg	Relative Adherence vs DMSO as a Percent						Avg Percent	Stan Dev
DMSO	1.047	0.987	1.078	1.05	1.142	1.075	1.06317	0.975	0.915	1.006	0.978	1.07	1.003	0.991167	98.3855	92.331	101.514	98.6882	107.972	101.211	100.017	5.10775
EntV-68aa 100 nM	0.79	0.804	0.964	0.968	0.853	0.976	0.8925	0.718	0.732	0.892	0.896	0.781	0.904	0.8205	72.4521	73.8648	90.0101	90.4137	78.8093	91.221	82.7952	8.76026
EntV-68aa 10 nM	0.677	0.573	0.68	0.622	0.547	0.505	0.600667	0.605	0.501	0.608	0.55	0.475	0.433	0.528667	61.0494	50.555	61.3522	55.4995	47.9314	43.6932	53.3468	7.18836
EntV-68aa 1 nM	0.755	0.943	0.967	1.025	0.934	0.939	0.927167	0.683	0.871	0.895	0.953	0.862	0.867	0.855167	68.9203	87.891	90.3128	96.1655	86.9828	87.4874	86.2933	9.16398
EntV-68aa 0.1 nM	0.788	0.835	0.89	0.975	0.99	0.938	0.902667	0.716	0.763	0.818	0.903	0.918	0.866	0.830667	72.2503	76.9929	82.5429	91.1201	92.6337	87.3865	83.8211	8.07207
EntV-68aa 0.01 nM	0.909	1.038	0.955	1.02	1.049	0.983	0.992333	0.837	0.966	0.883	0.948	0.977	0.911	0.920333	84.4601	97.4773	89.1019	95.6609	98.5873	91.9273	92.8692	5.4317
efg1d.d cph1d.d	0.229	0.231	0.2	0.26	0.249	0.27	0.239833	0.157	0.159	0.128	0.188	0.177	0.198	0.167833	15.8426	16.0444	12.9162	18.9707	17.8607	19.9798	16.9358	2.54594
PBS	0.079	0.071	0.069	0.071	0.067	0.072	0.0715
Biological Replicate 2	Absorbance at 595 nM						Average OD595	Background Subtraction (Raw Data - PBS avg)						Adjusted avg	Relative Adherence vs DMSO as a Percent						Avg Percent	Stan Dev
DMSO	0.511	0.591	0.582	0.561	0.595	0.674	0.585667	0.453	0.533	0.524	0.503	0.537	0.616	0.527667	85.7955	100.947	99.2424	95.2652	101.705	116.667	99.9369	10.063
EntV-68aa 100 nM	0.271	0.369	0.374	0.542	0.502	0.375	0.4055	0.213	0.311	0.316	0.484	0.444	0.317	0.3475	40.3409	58.9015	59.8485	91.6667	84.0909	60.0379	65.8144	18.8043
EntV-68aa 10 nM	0.252	0.289	0.309	0.296	0.291	0.171	0.268	0.194	0.231	0.251	0.238	0.233	0.113	0.21	36.7424	43.75	47.5379	45.0758	44.1288	21.4015	39.7727	9.69431
EntV-68aa 1 nM	0.48	0.693	0.662	0.713	0.697	0.811	0.676	0.422	0.635	0.604	0.655	0.639	0.753	0.618	79.9242	120.265	114.394	124.053	121.023	142.614	117.045	20.5623
EntV-68aa 0.1 nM	0.524	0.508	0.719	0.718	0.859	0.788	0.686	0.466	0.45	0.661	0.66	0.801	0.73	0.628	88.2576	85.2273	125.189	125	151.705	138.258	118.939	26.8344
EntV-68aa 0.01 nM	0.504	0.69	0.78	0.75	0.87	0.932	0.754333	0.446	0.632	0.722	0.692	0.812	0.874	0.696333	84.4697	119.697	136.742	131.061	153.788	165.53	131.881	28.3999
efg1d.d cph1d.d	0.181	0.206	0.18	0.312	0.22	0.232	0.221833	0.123	0.148	0.122	0.254	0.162	0.174	0.163833	23.2955	28.0303	23.1061	48.1061	30.6818	32.9545	31.029	9.24151
PBS	0.054	0.056	0.058	0.054	0.073	0.055	0.0583333
Biological Replicate 3	Absorbance at 595 nM						Average OD595	Background Subtraction (Raw Data - PBS avg)						Adjusted avg	Relative Adherence vs DMSO as a Percent						Avg Percent	Stan Dev
DMSO	0.514	0.464	0.539	0.58	0.682	0.549	0.554667	0.46	0.41	0.485	0.526	0.628	0.495	0.500667	91.8164	81.8363	96.8064	104.99	125.349	98.8024	99.9335	14.6696
EntV-68aa 100 nM	0.244	0.321	0.233	0.31	0.296	0.345	0.2915	0.19	0.267	0.179	0.256	0.242	0.291	0.2375	37.9242	53.2934	35.7285	51.0978	48.3034	58.0838	47.4052	8.82475
EntV-68aa 10 nM	0.168	0.271	0.301	0.44	0.334	0.449	0.327167	0.114	0.217	0.247	0.386	0.28	0.395	0.273167	22.7545	43.3134	49.3014	77.0459	55.8882	78.8423	54.5243	21.2731
EntV-68aa 1 nM	0.307	0.444	0.595	0.494	0.644	0.55	0.505667	0.253	0.39	0.541	0.44	0.59	0.496	0.451667	50.499	77.8443	107.984	87.8244	117.764	99.002	90.153	24.0334
EntV-68aa 0.1 nM	0.325	0.414	0.43	0.442	0.663	0.664	0.489667	0.271	0.36	0.376	0.388	0.609	0.61	0.435667	54.0918	71.8563	75.0499	77.4451	121.557	121.756	86.9594	28.1018
EntV-68aa 0.01 nM	0.339	0.422	0.561	0.499	0.43	0.485	0.456	0.285	0.368	0.507	0.445	0.376	0.431	0.402	56.8862	73.4531	101.198	88.8224	75.0499	86.0279	80.2395	15.2629
efg1d.d cph1d.d	0.233	0.251	0.236	0.186	0.266	0.24	0.235333	0.179	0.197	0.182	0.132	0.212	0.186	0.181333	35.7285	39.3214	36.3273	26.3473	42.3154	37.1257	36.1943	5.39095
PBS	0.053	0.055	0.056	0.054	0.052	0.055	0.0541667
alpha7-16aa
Biological Replicate 1	Absorbance at 595 nM						Average OD595	Background Subtraction (Raw Data - PBS avg)						Adjusted avg	Relative Adherence vs DMSO as a Percent						Avg Percent	Stan Dev
DMSO	0.514	0.464	0.539	0.58	0.682	0.549	0.554667	0.46	0.41	0.485	0.526	0.628	0.495	0.500667	91.8164	81.8363	96.8064	104.99	125.349	98.8024	99.9335	14.6696
a7-16aa 100 nM	0.211	0.195	0.204	0.211	0.207	0.169	0.1995	0.157	0.141	0.15	0.157	0.153	0.115	0.1455	31.3373	28.1437	29.9401	31.3373	30.5389	22.9541	29.0419	3.20793
a7-16aa 10 nM	0.159	0.159	0.155	0.15	0.148	0.15	0.1535	0.105	0.105	0.101	0.096	0.094	0.096	0.0995	20.9581	20.9581	20.1597	19.1617	18.7625	19.1617	19.8603	0.967601
a7-16aa 1 nM	0.422	0.298	0.295	0.305	0.3	0.276	0.316	0.368	0.244	0.241	0.251	0.246	0.222	0.262	73.4531	48.7026	48.1038	50.0998	49.1018	44.3114	52.2954	10.5536
a7-16aa 0.1 nM	0.416	0.464	0.416	0.291	0.334	0.302	0.3705	0.362	0.41	0.362	0.237	0.28	0.248	0.3165	72.2555	81.8363	72.2555	47.3054	55.8882	49.501	63.1737	14.178
a7-16aa 0.01 nM	0.45	0.421	0.545	0.298	0.302	0.25	0.377667	0.396	0.367	0.491	0.244	0.248	0.196	0.323667	79.0419	73.2535	98.004	48.7026	49.501	39.1218	64.6041	22.4906
efg1d.d cph1d.d	0.233	0.251	0.236	0.186	0.266	0.24	0.235333	0.179	0.197	0.182	0.132	0.212	0.186	0.181333	35.7285	39.3214	36.3273	26.3473	42.3154	37.1257	36.1943	5.39095
PBS	0.053	0.055	0.056	0.054	0.052	0.055	0.0541667
Biological Replicate 2	Absorbance at 595 nM						Average OD595	Background Subtraction (Raw Data - PBS avg)						Adjusted avg	Relative Adherence vs DMSO as a Percent						Avg Percent	Stan Dev
DMSO	0.543	0.659	0.678	0.674	0.64	0.647	0.640167	0.487	0.603	0.622	0.618	0.584	0.591	0.584167	83.3904	103.253	106.507	105.822	100	101.199	100.029	8.5338
a7-16aa 100 nM	0.181	0.145	0.128	0.128	0.147	0.085	0.135667	0.125	0.089	0.072	0.072	0.091	0.029	0.0796667	21.4041	15.2397	12.3288	12.3288	15.5822	4.96575	13.6416	5.39062
a7-16aa 10 nM	0.156	0.194	0.208	0.221	0.229	0.236	0.207333	0.1	0.138	0.152	0.165	0.173	0.18	0.151333	17.1233	23.6301	26.0274	28.2534	29.6233	30.8219	25.9132	5.01647
a7-16aa 1 nM	0.187	0.231	0.233	0.251	0.244	0.261	0.2345	0.131	0.175	0.177	0.195	0.188	0.205	0.1785	22.4315	29.9658	30.3082	33.3904	32.1918	35.1027	30.5651	4.42265
a7-16aa 0.1 nM	0.529	0.547	0.652	0.583	0.66	0.622	0.598833	0.473	0.491	0.596	0.527	0.604	0.566	0.542833	80.9932	84.0753	102.055	90.2397	103.425	96.9178	92.9509	9.3534
a7-16aa 0.01 nM	0.525	0.636	0.55	0.585	0.635	0.529	0.576667	0.469	0.58	0.494	0.529	0.579	0.473	0.520667	80.3082	99.3151	84.589	90.5822	99.1438	80.9932	89.1553	8.61127
efg1d.d cph1d.d	0.205	0.197	0.209	0.222	0.305	0.26	0.233	0.149	0.141	0.153	0.166	0.249	0.204	0.177	25.5137	24.1438	26.1986	28.4247	42.637	34.9315	30.3082	7.13858
PBS	0.055	0.059	0.056	0.057	0.054	0.054	0.0558333
Biological Replicate 3	Absorbance at 595 nM						Average OD595	Background Subtraction (Raw Data - PBS avg)						Adjusted avg	Relative Adherence vs DMSO as a Percent						Avg Percent	Stan Dev
DMSO	1.145	1.36	1.092	1.27	1.111	1.174	1.192	1.086	1.301	1.033	1.211	1.052	1.115	1.133	95.8517	114.828	91.1739	106.884	92.8508	98.4113	100	9.12145
a7-16aa 100 nM	0.327	0.409	0.366	0.325	0.434	0.423	0.380667	0.268	0.35	0.307	0.266	0.375	0.364	0.321667	23.654	30.8914	27.0962	23.4775	33.098	32.1271	28.3907	4.25733
a7-16aa 10 nM	0.448	0.387	0.554	0.53	0.424	0.479	0.470333	0.389	0.328	0.495	0.471	0.365	0.42	0.411333	34.3336	28.9497	43.6893	41.5711	32.2154	37.0697	36.3048	5.61349
a7-16aa 1 nM	0.509	0.619	0.544	0.674	0.636	0.638	0.603333	0.45	0.56	0.485	0.615	0.577	0.579	0.544333	39.7176	49.4263	42.8067	54.2807	50.9267	51.1033	48.0435	5.57198
a7-16aa 0.1 nM	0.968	1.316	1.316	1.351	1.194	1.047	1.19867	0.909	1.257	1.257	1.292	1.135	0.988	1.13967	80.2295	110.944	110.944	114.034	100.177	87.2021	100.588	14.0649
a7-16aa 0.01 nM	1.363	1.506	1.38	1.38	1.083	1.5	1.36867	1.304	1.447	1.321	1.321	1.024	1.441	1.30967	115.093	127.714	116.593	116.593	90.3795	127.184	115.593	13.5591
efg1d.d cph1d.d	0.21	0.24	0.221	0.221	0.333	0.227	0.242	0.151	0.181	0.162	0.162	0.274	0.168	0.183	13.3274	15.9753	14.2983	14.2983	24.1836	14.8279	16.1518	4.02843
PBS	0.055	0.055	0.06	0.059	0.066	0.06	0.0591667

## Sheet: Fig 2 D
alpha7-randomized helix
Biological Replicate 1	Absorbance at 595 nM						Average OD595	Background Subtraction (Raw Data - PBS avg)						Adjusted avg	Relative Adherence vs DMSO as a Percent						Avg Percent	Stan Dev
DMSO	0.609	0.764	0.648	0.814	0.614	0.715	0.694	0.547	0.702	0.586	0.752	0.552	0.653	0.632	86.5506	111.076	92.7215	118.987	87.3418	103.323	100	13.3291
Random 100 nM	0.516	0.527	0.56	0.498	0.537	0.552	0.531667	0.454	0.465	0.498	0.436	0.475	0.49	0.469667	71.8354	73.5759	78.7975	68.9873	75.1582	77.5316	74.3143	3.63947
Random 10 nM	0.602	0.624	0.625	0.79	0.791	0.882	0.719	0.54	0.562	0.563	0.728	0.729	0.82	0.657	85.443	88.9241	89.0823	115.19	115.348	129.747	103.956	18.499
Random 1 nM	0.589	0.638	0.587	0.543	0.61	0.686	0.608833	0.527	0.576	0.525	0.481	0.548	0.624	0.546833	83.3861	91.1392	83.0696	76.1076	86.7089	98.7342	86.5243	7.75505
Random 0.1 nM	0.57	0.679	0.586	0.801	0.581	0.659	0.646	0.508	0.617	0.524	0.739	0.519	0.597	0.584	80.3797	97.6266	82.9114	116.93	82.1203	94.462	92.4051	13.9535
Random 0.01 nM	0.567	0.503	0.533	0.582	0.708	0.53	0.5705	0.505	0.441	0.471	0.52	0.646	0.468	0.5085	79.9051	69.7785	74.5253	82.2785	102.215	74.0506	80.4589	11.5525
efg1d.d cph1d.d	0.418	0.411	0.337				0.388667	0.356	0.349	0.275				0.326667	56.3291	55.2215	43.5127				51.6878	7.10148
PBS	0.061	0.065	0.063	0.06	0.061	0.059	0.0615
Biological Replicate 2	Absorbance at 595 nM						Average OD595	Background Subtraction (Raw Data - PBS avg)						Adjusted avg	Relative Adherence vs DMSO as a Percent						Avg Percent	Stan Dev
DMSO	1.012	0.901	0.956	1.025	0.988	0.962	0.974	0.942	0.831	0.886	0.955	0.918	0.892	0.904	104.204	91.9248	98.0088	105.642	101.549	98.6726	100	4.95644
Random 100 nM	0.728	0.708	0.66	0.615	0.783	0.585	0.679833	0.658	0.638	0.59	0.545	0.713	0.515	0.609833	72.7876	70.5752	65.2655	60.2876	78.8717	56.969	67.4594	8.18088
Random 10 nM	0.973	0.953	1.001	0.819	0.956	0.94	0.940333	0.903	0.883	0.931	0.749	0.886	0.87	0.870333	99.8894	97.677	102.987	82.854	98.0088	96.2389	96.2758	6.97435
Random 1 nM	0.801	0.703	0.96	0.952	0.935	0.902	0.8755	0.731	0.633	0.89	0.882	0.865	0.832	0.8055	80.8628	70.0221	98.4513	97.5664	95.6858	92.0354	89.104	11.3396
Random 0.1 nM	0.985	0.901	0.863	0.936	0.847	0.942	0.912333	0.915	0.831	0.793	0.866	0.777	0.872	0.842333	101.217	91.9248	87.7212	95.7965	85.9513	96.4602	93.1785	5.75887
Random 0.01 nM	1.04	0.939	0.903	0.944	0.83	1.018	0.945667	0.97	0.869	0.833	0.874	0.76	0.948	0.875667	107.301	96.1283	92.146	96.6814	84.0708	104.867	96.8658	8.47916
efg1d.d cph1d.d	0.358	0.399	0.385	0.414	0.41	0.349	0.385833	0.288	0.329	0.315	0.344	0.34	0.279	0.315833	31.8584	36.3938	34.8451	38.0531	37.6106	30.8628	34.9373	3.00219
PBS	0.067	0.073	0.068	0.068	0.073	0.07	0.0698333
Biological Replicate 3	Absorbance at 595 nM						Average OD595	Background Subtraction (Raw Data - PBS avg)						Adjusted avg	Relative Adherence vs DMSO as a Percent						Avg Percent	Stan Dev
DMSO	0.902	0.945	0.844	0.963	0.965	0.896	0.919167	0.816	0.859	0.758	0.877	0.879	0.81	0.833167	97.9592	103.121	90.9964	105.282	105.522	97.2389	100.02	5.67431
Random 100 nM	0.64	0.549	0.897	0.721	0.738	0.784	0.7215	0.554	0.463	0.811	0.635	0.652	0.698	0.6355	66.5066	55.5822	97.3589	76.2305	78.2713	83.7935	76.2905	14.3434
Random 10 nM	1.103	0.96	0.995	1.029	0.959	0.924	0.995	1.017	0.874	0.909	0.943	0.873	0.838	0.909	122.089	104.922	109.124	113.205	104.802	100.6	109.124	7.66467
Random 1 nM	0.907	0.766	0.951	0.848	0.931	1.014	0.902833	0.821	0.68	0.865	0.762	0.845	0.928	0.816833	98.5594	81.6327	103.842	91.4766	101.441	111.405	98.0592	10.3574
Random 0.1 nM	0.869	0.93	0.994	1.043	0.978	0.928	0.957	0.783	0.844	0.908	0.957	0.892	0.842	0.871	93.9976	101.321	109.004	114.886	107.083	101.08	104.562	7.30618
Random 0.01 nM	0.914	1.003	0.843	0.867	0.864	0.849	0.89	0.828	0.917	0.757	0.781	0.778	0.763	0.804	99.3998	110.084	90.8764	93.7575	93.3974	91.5966	96.5186	7.29038
efg1d.d cph1d.d	0.177	0.195	0.186	0.201	0.26	0.233	0.208667	0.091	0.109	0.1	0.115	0.174	0.147	0.122667	10.9244	13.0852	12.0048	13.8055	20.8884	17.6471	14.7259	3.7922
PBS	0.088	0.093	0.083	0.084	0.088	0.081	0.0861667
alpha7-disrupted
Biological Replicate 1	Absorbance at 595 nM						Average OD595	Background Subtraction (Raw Data - PBS avg)						Adjusted avg	Relative Adherence vs DMSO as a Percent						Avg Percent	Stan Dev
DMSO	0.609	0.764	0.648	0.814	0.614	0.715	0.694	0.547	0.702	0.586	0.752	0.552	0.653	0.632	86.5506	111.076	92.7215	118.987	87.3418	103.323	100	13.3291
Disrupted 100 nM	0.56	0.49	0.53	0.52	0.514	0.533	0.5245	0.498	0.428	0.468	0.458	0.452	0.471	0.4625	78.7975	67.7215	74.0506	72.4684	71.519	74.5253	73.1804	3.66563
Disrupted 10 nM	0.649	0.752	0.69	0.548	0.775	0.543	0.6595	0.587	0.69	0.628	0.486	0.713	0.481	0.5975	92.8797	109.177	99.3671	76.8987	112.816	76.1076	94.5411	15.6544
Disrupted 1 nM	0.889	0.632	0.694	0.603	0.693	0.589	0.683333	0.827	0.57	0.632	0.541	0.631	0.527	0.621333	130.854	90.1899	100	85.6013	99.8418	83.3861	98.3122	17.4041
Disrupted 0.1 nM	0.732	0.745	0.603	0.643	0.587	0.7	0.668333	0.67	0.683	0.541	0.581	0.525	0.638	0.606333	106.013	108.07	85.6013	91.9304	83.0696	100.949	95.9388	10.6047
Disrupted 0.01 nM	0.749	0.543	0.541	0.498	0.637	0.48	0.574667	0.687	0.481	0.479	0.436	0.575	0.418	0.512667	108.703	76.1076	75.7911	68.9873	90.981	66.1392	81.1181	16.0199
efg1d.d cph1d.d	0.418	0.411	0.337				0.388667	0.356	0.349	0.275				0.326667	56.3291	55.2215	43.5127				51.6878	7.10148
PBS	0.061	0.065	0.063	0.06	0.061	0.059	0.0615
Biological Replicate 2	Absorbance at 595 nM						Average OD595	Background Subtraction (Raw Data - PBS avg)						Adjusted avg	Relative Adherence vs DMSO as a Percent						Avg Percent	Stan Dev
DMSO	1.012	0.901	0.956	1.025	0.988	0.962	0.974	0.942	0.831	0.886	0.955	0.918	0.892	0.904	104.204	91.9248	98.0088	105.642	101.549	98.6726	100	4.95644
Disrupted 100 nM	0.838	0.864	0.802	0.964	0.905	0.822	0.865833	0.768	0.794	0.732	0.894	0.835	0.752	0.795833	84.9558	87.8319	80.9735	98.8938	92.3673	83.1858	88.0347	6.62699
Disrupted 10 nM	0.788	0.822	0.782	1.003	0.844	0.742	0.830167	0.718	0.752	0.712	0.933	0.774	0.672	0.760167	79.4248	83.1858	78.7611	103.208	85.6195	74.3363	84.0892	10.1385
Disrupted 1 nM	0.835	0.905	0.855	1.01	0.78	0.733	0.853	0.765	0.835	0.785	0.94	0.71	0.663	0.783	84.6239	92.3673	86.8363	103.982	78.5398	73.3407	86.615	10.7716
Disrupted 0.1 nM	0.786	0.802	0.929	0.928	0.915	0.86	0.87	0.716	0.732	0.859	0.858	0.845	0.79	0.8	79.2035	80.9735	95.0221	94.9115	93.4735	87.3894	88.4956	7.10897
Disrupted 0.01 nM	0.964	0.933	0.891	0.926	0.832	0.777	0.887167	0.894	0.863	0.821	0.856	0.762	0.707	0.817167	98.8938	95.4646	90.8186	94.6903	84.292	78.208	90.3945	7.77598
efg1d.d cph1d.d	0.358	0.399	0.385	0.414	0.41	0.349	0.385833	0.288	0.329	0.315	0.344	0.34	0.279	0.315833	31.8584	36.3938	34.8451	38.0531	37.6106	30.8628	34.9373	3.00219
PBS	0.067	0.073	0.068	0.068	0.073	0.07	0.0698333
Biological Replicate 3	Absorbance at 595 nM						Average OD595	Background Subtraction (Raw Data - PBS avg)						Adjusted avg	Relative Adherence vs DMSO as a Percent						Avg Percent	Stan Dev
DMSO	0.902	0.945	0.844	0.963	0.965	0.896	0.919167	0.816	0.859	0.758	0.877	0.879	0.81	0.833167	97.9592	103.121	90.9964	105.282	105.522	97.2389	100.02	5.67431
Disrupted 100 nM	0.876	0.801	0.708	0.654	0.751	0.836	0.771	0.79	0.715	0.622	0.568	0.665	0.75	0.685	94.8379	85.8343	74.6699	68.1873	79.8319	90.036	82.2329	9.92965
Disrupted 10 nM	1.014	0.983	0.873	0.789	0.788	0.742	0.864833	0.928	0.897	0.787	0.703	0.702	0.656	0.778833	111.405	107.683	94.4778	84.3938	84.2737	78.7515	93.4974	13.4778
Disrupted 1 nM	0.963	0.964	1.074	1.106	0.88	0.968	0.9925	0.877	0.878	0.988	1.02	0.794	0.882	0.9065	105.282	105.402	118.607	122.449	95.3181	105.882	108.824	9.96666
Disrupted 0.1 nM	1.02	1.002	1.038	0.923	0.911	0.888	0.963667	0.934	0.916	0.952	0.837	0.825	0.802	0.877667	112.125	109.964	114.286	100.48	99.0396	96.2785	105.362	7.65325
Disrupted 0.01 nM	0.914	1.04	0.943	1.111	0.786	0.936	0.955	0.828	0.954	0.857	1.025	0.7	0.85	0.869	99.3998	114.526	102.881	123.049	84.0336	102.041	104.322	13.4011
efg1d.d cph1d.d	0.177	0.195	0.186	0.201	0.26	0.233	0.208667	0.091	0.109	0.1	0.115	0.174	0.147	0.122667	10.9244	13.0852	12.0048	13.8055	20.8884	17.6471	14.7259	3.7922
PBS	0.088	0.093	0.083	0.084	0.088	0.081	0.0861667

## Sheet: Fig 3 B
Biological Replicate 1	Absorbance at 595 nM						Average OD595	Background Subtraction (Raw Data - PBS avg)						Adjusted avg	Relative Adherence vs DMSO as a Percent						Avg Percent	Stan Dev
DMSO	0.551	0.648	0.769	0.748	0.806	0.805	0.721167	0.483	0.58	0.701	0.68	0.738	0.737	0.653167	73.9663	88.8208	107.351	104.135	113.017	112.864	100.026	15.5484
12aa 10 nM	0.404	0.373	0.324	0.319	0.283	0.275	0.329667	0.336	0.305	0.256	0.251	0.215	0.207	0.261667	51.4548	46.7075	39.2037	38.438	32.925	31.6998	40.0715	7.72264
11aa 10 nM	0.512	0.506	0.638	0.598	0.724	0.461	0.573167	0.444	0.438	0.57	0.53	0.656	0.393	0.505167	67.9939	67.075	87.2894	81.1639	100.459	60.1838	77.3609	15.0677
efg1d.d cph1d.d	0.311	0.257	0.229	0.332	0.328	0.337	0.299	0.243	0.189	0.161	0.264	0.26	0.269	0.231	37.2129	28.9433	24.6554	40.4288	39.8162	41.1945	35.3752	6.91064
PBS	0.069	0.063	0.066	0.062	0.08	0.07	0.0683333
Biological Replicate 2	Absorbance at 595 nM						Average OD595	Background Subtraction (Raw Data - PBS avg)						Adjusted avg	Relative Adherence vs DMSO as a Percent						Avg Percent	Stan Dev
DMSO	1.027	0.863	0.815	0.935	0.885	0.898	0.903833	0.968	0.804	0.756	0.876	0.826	0.839	0.844833	114.556	95.1479	89.4675	103.669	97.7515	99.2899	99.9803	8.54842
12aa 10 nM	0.347	0.519	0.523	0.469	0.522	0.422	0.467	0.288	0.46	0.464	0.41	0.463	0.363	0.408	34.0828	54.4379	54.9112	48.5207	54.7929	42.9586	48.284	8.41719
11aa 10 nM	0.806	0.734	0.723	0.952	0.849	0.79	0.809	0.747	0.675	0.664	0.893	0.79	0.731	0.75	88.4024	79.8817	78.5799	105.68	93.4911	86.5089	88.7574	9.96334
efg1d.d cph1d.d	0.246	0.213	0.273	0.208	0.273	0.303	0.252667	0.187	0.154	0.214	0.149	0.214	0.244	0.193667	22.1302	18.2249	25.3254	17.6331	25.3254	28.8757	22.9191	4.41955
PBS	0.061	0.058	0.061	0.058	0.058	0.059	0.0591667
Biological Replicate 3	Absorbance at 595 nM						Average OD595	Background Subtraction (Raw Data - PBS avg)						Adjusted avg	Relative Adherence vs DMSO as a Percent						Avg Percent	Stan Dev
DMSO	1.15	1.343	1.26	1.329	1.297	1.254	1.27217	1.089	1.282	1.199	1.268	1.236	1.193	1.21117	89.9257	105.863	99.0091	104.707	102.064	98.5136	100.014	5.75278
12aa 10 nM	0.237	0.191	0.202	0.242	0.228	0.229	0.2215	0.176	0.13	0.141	0.181	0.167	0.168	0.1605	14.5334	10.7349	11.6433	14.9463	13.7903	13.8728	13.2535	1.67998
11aa 10 nM	0.464	0.431	0.454	0.466	0.426	0.431	0.445333	0.403	0.37	0.393	0.405	0.365	0.37	0.384333	33.2783	30.5533	32.4525	33.4434	30.1404	30.5533	31.7369	1.49339
efg1d.d cph1d.d	0.212	0.217	0.234	0.227	0.236	0.256	0.230333	0.151	0.156	0.173	0.166	0.175	0.195	0.169333	12.469	12.8819	14.2857	13.7077	14.4509	16.1024	13.9829	1.29481
PBS	0.062	0.06	0.06	0.059	0.061	0.063	0.0608333
Biological Replicate 4	Absorbance at 595 nM						Average OD595	Background Subtraction (Raw Data - PBS avg)						Adjusted avg	Relative Adherence vs DMSO as a Percent						Avg Percent	Stan Dev
DMSO	0.773	0.882	0.91	0.881	0.891	1.021	0.893	0.713	0.822	0.85	0.821	0.831	0.961	0.833	85.5942	98.6795	102.041	98.5594	99.7599	115.366	100	9.50459
12aa 10 nM	0.38	0.378	0.272	0.257	0.234	0.229	0.291667	0.32	0.318	0.212	0.197	0.174	0.169	0.231667	38.4154	38.1753	25.4502	23.6495	20.8884	20.2881	27.8111	8.33402
11aa 10 nM	0.341	0.394	0.374	0.352	0.35	0.373	0.364	0.281	0.334	0.314	0.292	0.29	0.313	0.304	33.7335	40.096	37.6951	35.054	34.8139	37.575	36.4946	2.37076
efg1d.d cph1d.d	0.299	0.233	0.233	0.28	0.292	0.295	0.272	0.239	0.173	0.173	0.22	0.232	0.235	0.212	28.6915	20.7683	20.7683	26.4106	27.8511	28.2113	25.4502	3.70558
PBS	0.062	0.062	0.06	0.057	0.065	0.056	0.0603333

## Sheet: Fig 3 D
Biological Replicate 1	Absorbance at 595 nM						Average OD595	Background Subtraction (Raw Data - PBS avg)						Adjusted avg	Relative Adherence vs DMSO as a Percent						Avg Percent	Stan Dev
DMSO	0.748	0.733	0.894	0.803	0.861	0.821	0.81	0.684	0.669	0.83	0.739	0.797	0.757	0.746	91.689	89.6783	111.26	99.0617	106.836	101.475	100	8.39275
10aa 10 nM	0.398	0.399	0.476	0.436	0.462	0.426	0.432833	0.334	0.335	0.412	0.372	0.398	0.362	0.368833	44.7721	44.9062	55.2279	49.866	53.3512	48.5255	49.4415	4.29324
9aa 10 nM	0.861	0.866	0.949	1.042	0.927	0.677	0.887	0.797	0.802	0.885	0.978	0.863	0.613	0.823	106.836	107.507	118.633	131.099	115.684	82.1716	110.322	16.3831
efg1d.d cph1d.d	0.291	0.266	0.264	0.26	0.274	0.192	0.257833	0.227	0.202	0.2	0.196	0.21	0.128	0.193833	30.429	27.0777	26.8097	26.2735	28.1501	17.1582	25.983	4.56742
PBS	0.058	0.063	0.067	0.063	0.061	0.07	0.0636667
Biological Replicate 2	Absorbance at 595 nM						Average OD595	Background Subtraction (Raw Data - PBS avg)						Adjusted avg	Relative Adherence vs DMSO as a Percent						Avg Percent	Stan Dev
DMSO	1.324	0.958	0.917	1.214	1.059	1.014	1.081	1.263	0.897	0.856	1.153	0.998	0.953	1.02	123.824	87.9412	83.9216	113.039	97.8431	93.4314	100	15.4228
10aa 10 nM	0.506	0.592	0.699	0.583	0.504	0.507	0.565167	0.445	0.531	0.638	0.522	0.443	0.446	0.504167	43.6275	52.0588	62.549	51.1765	43.4314	43.7255	49.4281	7.54008
9aa 10 nM	0.985	0.772	0.849	0.824	0.899	0.813	0.857	0.924	0.711	0.788	0.763	0.838	0.752	0.796	90.5882	69.7059	77.2549	74.8039	82.1569	73.7255	78.0392	7.39686
efg1d.d cph1d.d	0.216	0.216	0.205	0.247	0.268	0.2	0.225333	0.155	0.155	0.144	0.186	0.207	0.139	0.164333	15.1961	15.1961	14.1176	18.2353	20.2941	13.6275	16.1111	2.60103
PBS	0.053	0.053	0.067	0.071	0.062	0.058	0.0606667
Biological Replicate 3	Absorbance at 595 nM						Average OD595	Background Subtraction (Raw Data - PBS avg)						Adjusted avg	Relative Adherence vs DMSO as a Percent						Avg Percent	Stan Dev
DMSO	0.732	1.059	0.971	0.661	0.846	0.948	0.8695	0.67	0.997	0.909	0.599	0.784	0.886	0.8075	82.9208	123.391	112.5	74.1337	97.0297	109.653	99.9381	18.7944
10aa 10 nM	0.237	0.252	0.299	0.369	0.227	0.243	0.271167	0.175	0.19	0.237	0.307	0.165	0.181	0.209167	21.6584	23.5149	29.3317	37.995	20.4208	22.401	25.887	6.69344
9aa 10 nM	0.808	0.96	0.936	0.684	0.749	0.661	0.799667	0.746	0.898	0.874	0.622	0.687	0.599	0.737667	92.3267	111.139	108.168	76.9802	85.0248	74.1337	91.2954	15.6095
efg1d.d cph1d.d	0.237	0.247	0.247	0.259	0.252	0.227	0.244833	0.175	0.185	0.185	0.197	0.19	0.165	0.182833	21.6584	22.896	22.896	24.3812	23.5149	20.4208	22.6279	1.40112
PBS	0.064	0.061	0.066	0.06	0.06	0.061	0.062
Biological Replicate 4	Absorbance at 595 nM						Average OD595	Background Subtraction (Raw Data - PBS avg)						Adjusted avg	Relative Adherence vs DMSO as a Percent						Avg Percent	Stan Dev
DMSO	0.832	0.842	0.924	0.983	0.977	0.868	0.904333	0.764	0.774	0.856	0.915	0.909	0.8	0.836333	91.3876	92.5837	102.392	109.45	108.732	95.6938	100.04	7.98723
10aa 10 nM	0.36	0.495	0.545	0.582	0.617	0.634	0.538833	0.292	0.427	0.477	0.514	0.549	0.566	0.470833	34.9282	51.0766	57.0574	61.4833	65.6699	67.7033	56.3198	12.0773
9aa 10 nM	0.853	0.911	0.842	0.87	0.864	0.791	0.855167	0.785	0.843	0.774	0.802	0.796	0.723	0.787167	93.8995	100.837	92.5837	95.933	95.2153	86.4833	94.1587	4.69742
efg1d.d cph1d.d	0.291	0.305	0.302	0.282	0.435	0.454	0.344833	0.223	0.237	0.234	0.214	0.367	0.386	0.276833	26.6746	28.3493	27.9904	25.5981	43.8995	46.1722	33.114	9.314
PBS	0.069	0.066	0.068	0.064	0.073	0.065	0.0675

## Sheet: Fig 5
Trial #	Treatment	Raw data											Statistics
Data for Figure 5A: The 12mer is protective in a mouse model of oropharyngeal candidiasis (fungal burden)
1	DMSO	16.6775	7.56685	13.6258	11.5894	14.4653	31.0424	25.7044	17.0326	12.2164	12.3249		Ref.
1	EntV	1.94411	1.48466	1.98083	1.59473	1.12053	1.90967	2.31836	0.96486	2.40703			p < 0.0001	Ref.
1	12aa	1.53304	2.08649	1.64647	1.26592	2.17887	1.00247	2.81944	1.48161				p < 0.0001	NS
Data for Figure 5B: The 12mer is protective in a mouse model of oropharyngeal candidiasis (% Epithelium Invasion)
1	DMSO	21.0548	30.8164	30.9508	38.0555	39.851	69.9716	70.5979	42.8141	27.7866	42.9676		Ref.
1	EntV	19.8963	0	15.2697	0	21.2681	0	19.675	6.19752	19.0221			p < 0.0001	Ref.
1	12aa	11.7894	13.4463	9.51423	10.6629	0	0	0	13.1129				p < 0.0001	NS
Data for Figure 5D: The 12mer is protective in a mouse model of oropharyngeal candidiasis (fungal burden)
1	DMSO	33.9611	48.634	25.0859	29.1658	42.7809	49.1431						Ref.
1	9aa	62.2451	53.4523	47.8836	48.7883	54.7747	36.8233						p = 0.0515
1	10aa	22.6663	42.8773	12.0073	19.0626	12.3595	32.6772						p = 0.0205
1	11aa	17.5605	15.8387	18.8418	14.4063	18.7312	23.8004						p = 0.0014
1	12aa	1.08585	1.37491	1.8014	0.990146	1.8448							p < 0.0001
Data for Figure 5E: The 12mer is protective in a mouse model of oropharyngeal candidiasis (fungal burden)
1	Day 3 (Untreated)	67.0909	68.8744	45.3581	54.5287	82.6265	91.2061	91.897	62.7584				Ref.
1	Day 5 (Untreated)	65.8529	60.485	61.5717	52.0442	67.0118	88.2602	82.8168	46.6642				p = 0.8943	Ref.
1	Day 5 (Treated from Day 0)	24.0011	38.8423	46.0936	49.8221	42.5012	26.6952	47.5242	33.9429					p = 0.0035	Ref.
1	Day 5 (Treated from Day 3)	65.6381	65.6381	45.7118	35.0333	32.9972	65.5895	34.9035	50.2214				p = 0.0273	p = 0.1238	p = 0.4311
2	Day 3 (Untreated)	9.5706	6.12599	3.49673	3.10366	2.60852	3.36533	5.78718	5.49716				Ref.
2	Day 5 (Untreated)	6.01769	3.94523	3.28807	3.25967	4.87838	3.08454	6.7446	3.38083				p = 0.8214	Ref.
2	Day 5 (Treated from Day 0)	1.21911	2.11582	1.19101	0.305863	1.74667	0.985446	1.90802	2.87332					p = 0.0030	Ref.
2	Day 5 (Treated from Day 3)	0.793719	1.5833	1.56625	0.294283	1.28477	0.985446	1.50939	1.75034				p = 0.0003	p = 0.0009	p = 0.9688
Data for Figure 5F: The 12mer is protective in a mouse model of oropharyngeal candidiasis (Fungal burden)
1	DSMO	51.2372	56.1191	69.7915	64.2028	60.5493	65.2119						Ref.	p = 0.0043
1	4 ug/ml Flu.	44.4326	43.9106	46.6536	31.0104	43.9201	48.4358						p = 0.0043	Ref.
1	500nM	39.9364	31.4683	28.5115	28.2522	27.7721	15.0873						p < 0.0001	p = 0.0282	Ref.
1	100nM	47.9849	40.5387	17.7059	40.0547	23.7619	24.4874						p < 0.0001	p = 0.1672	p = 0.9087	Ref.
1	50nM	49.8952	54.3246	60.9693	54.4223	60.2942	60.2371						p = 0.8588	p = 0.0444	p = 0.0001	p = 0.0001

## Sheet: Fig 6C
Trial #	Treatment	Median survival (days)	Statistics
Data for Figure 6C: C. albicans infected mice treated with 12aa was protective
1	DMSO	7.5	Ref.
1	EntV	14.5	p < 0.0001	Ref.
1	12aa	19.5	p < 0.0001	p = 0.5312
				.

## Sheet: Supplemental Figure 2
Trial #	Treatment	Raw data (OD625)				Statistics
1	DMSO	0.535	0.504	0.417		Ref.
1	EntV 1uM	0.162	0.155	0.186		p < 0.0001
1	EntV 100nM	0.163	0.155	0.147		p < 0.0001
1	EntV 10nM	0.162	0.159	0.155		p < 0.0001
1	EntV 1nM	0.454	0.387	0.422		p = 0.0462
1	EntV 0.1nM	0.446	0.495	0.438		NS
1	𝛼4 1uM	0.438	0.463	0.46		NS
1	𝛼4 100nM	0.509	0.486	0.49		NS
1	𝛼4 10nM	0.498	0.58	0.55		NS
1	𝛼4 1nM	0.438	0.465	0.457		NS
1	𝛼4 0.1nM	0.455	0.485	0.521		NS
1	𝛼5 1uM	0.398	0.448	0.425		NS
1	𝛼5 100nM	0.441	0.488	0.486		NS
1	𝛼5 10nM	0.515	0.515	0.517		NS
1	𝛼5 1nM	0.481	0.529	0.496		NS
1	𝛼5 0.1nM	0.407	0.421	0.413		NS
1	𝛼6 1uM	0.379	0.421	0.402		NS
1	𝛼6 100nM	0.394	0.412	0.427		NS
1	𝛼6 10nM	0.452	0.481	0.413		NS
1	𝛼6 1nM	0.491	0.469	0.48		NS
1	𝛼6 0.1nM	0.477	0.52	0.516		NS
1	𝛼4-6 1uM	0.464	0.445	0.456		NS
1	𝛼4-6 100nM	0.558	0.499	0.448		NS
1	𝛼4-6 10nM	0.435	0.481	0.583		NS
1	𝛼4-6 1nM	0.487	0.503	0.476		NS
1	𝛼4-6 0.1nM	0.46	0.536	0.47		NS
1	𝛼7 1uM	0.491	0.467	0.463		NS
1	𝛼7 100nM	0.534	0.497	0.544		NS
1	𝛼7 10nM	0.428	0.417	0.379		NS
1	𝛼7 1nM	0.453	0.487	0.487		NS
1	𝛼7 0,1nM	0.474	0.45	0.451		NS

## Sheet: Supplemental Figure 3B
alpha7-II
Biological Replicate 1	Absorbance at 595 nM						Average OD595	Background Subtraction (Raw Data - PBS avg)						Adjusted avg	Relative Adherence vs DMSO as a Percent						Avg Percent	Stan Dev
DMSO	0.89	0.911	0.807	0.924	0.962	0.948	0.907	0.817	0.838	0.734	0.851	0.889	0.875	0.834	97.9616	100.48	88.0096	102.038	106.595	104.916	100	6.63277
a7-II 100 nM	0.746	0.497	0.509	0.516	0.501	0.5	0.544833	0.673	0.424	0.436	0.443	0.428	0.427	0.471833	80.6954	50.8393	52.2782	53.1175	51.3189	51.199	56.5747	11.846
a7-II 10 nM	0.489	0.423	0.404	0.417	0.403	0.342	0.413	0.416	0.35	0.331	0.344	0.33	0.269	0.34	49.8801	41.9664	39.6882	41.247	39.5683	32.2542	40.7674	5.65307
a7-II 1 nM	0.473	0.466	0.392	0.443	0.441	0.503	0.453	0.4	0.393	0.319	0.37	0.368	0.43	0.38	47.9616	47.1223	38.2494	44.3645	44.1247	51.5588	45.5635	4.49728
a7-II 0.1 nM	0.846	0.773	0.813	0.89	0.977	0.918	0.8695	0.773	0.7	0.74	0.817	0.904	0.845	0.7965	92.6859	83.9329	88.729	97.9616	108.393	101.319	95.5036	8.87379
a7-II 0.01 nM	0.926	0.912	1.006	1.072	0.989	0.939	0.974	0.853	0.839	0.933	0.999	0.916	0.866	0.901	102.278	100.6	111.871	119.784	109.832	103.837	108.034	7.23927
efg1d.d cph1d.d	0.305	0.275	0.283	0.298	0.314	0.249	0.287333	0.232	0.202	0.21	0.225	0.241	0.176	0.214333	27.8177	24.2206	25.1799	26.9784	28.8969	21.1031	25.6994	2.82594
PBS	0.072	0.078	0.069	0.072	0.069	0.075	0.0725
Biological Replicate 2	Absorbance at 595 nM						Average OD595	Background Subtraction (Raw Data - PBS avg)						Adjusted avg	Relative Adherence vs DMSO as a Percent						Avg Percent	Stan Dev
DMSO	0.978	0.888	0.769	0.735	0.715	0.634	0.7865	0.91	0.82	0.701	0.667	0.647	0.566	0.7185	126.565	114.047	97.4965	92.7677	89.9861	78.7204	99.9305	17.4049
a7-II 100 nM	0.417	0.488	0.41	0.354	0.403	0.375	0.407833	0.349	0.42	0.342	0.286	0.335	0.307	0.339833	48.5396	58.4145	47.5661	39.7775	46.5925	42.6982	47.2647	6.37804
a7-II 10 nM	0.511	0.461	0.423	0.431	0.466	0.477	0.4615	0.443	0.393	0.355	0.363	0.398	0.409	0.3935	61.6134	54.6592	49.3741	50.4868	55.3547	56.8846	54.7288	4.45215
a7-II 1 nM	0.472	0.783	0.548	0.556	0.538	0.415	0.552	0.404	0.715	0.48	0.488	0.47	0.347	0.484	56.1892	99.4437	66.7594	67.872	65.3686	48.2615	67.3157	17.4555
a7-II 0.1 nM	0.836	0.829	0.808	0.874	0.977	0.991	0.885833	0.768	0.761	0.74	0.806	0.909	0.923	0.817833	106.815	105.841	102.921	112.1	126.426	128.373	113.746	11.0012
a7-II 0.01 nM	1.01	0.847	0.958	0.898	1.056	1.082	0.975167	0.942	0.779	0.89	0.83	0.988	1.014	0.907167	131.015	108.345	123.783	115.438	137.413	141.029	126.171	12.7223
efg1d.d cph1d.d	0.188	0.163	0.158	0.151	0.127	0.13	0.152833	0.12	0.095	0.09	0.083	0.059	0.062	0.0848333	16.6898	13.2128	12.5174	11.5438	8.20584	8.62309	11.7988	3.14635
PBS	0.065	0.066	0.071	0.066	0.067	0.07	0.0675
Biological Replicate 3	Absorbance at 595 nM						Average OD595	Background Subtraction (Raw Data - PBS avg)						Adjusted avg	Relative Adherence vs DMSO as a Percent						Avg Percent	Stan Dev
DMSO	0.896	0.98	0.845	0.866	0.889	0.895	0.895167	0.826	0.91	0.775	0.796	0.819	0.825	0.825167	100.121	110.303	93.9394	96.4848	99.2727	100	100.02	5.58177
a7-II 100 nM	0.361	0.453	0.363	0.404	0.316	0.378	0.379167	0.291	0.383	0.293	0.334	0.246	0.308	0.309167	35.2727	46.4242	35.5152	40.4848	29.8182	37.3333	37.4747	5.59439
a7-II 10 nM	0.581	0.533	0.406	0.266	0.26	0.26	0.384333	0.511	0.463	0.336	0.196	0.19	0.19	0.314333	61.9394	56.1212	40.7273	23.7576	23.0303	23.0303	38.101	17.6628
a7-II 1 nM	0.7	0.714	0.698	0.644	0.583	0.618	0.6595	0.63	0.644	0.628	0.574	0.513	0.548	0.5895	76.3636	78.0606	76.1212	69.5758	62.1818	66.4242	71.4545	6.39272
a7-II 0.1 nM	0.87	1.002	0.941	0.986	0.969	0.859	0.937833	0.8	0.932	0.871	0.916	0.899	0.789	0.867833	96.9697	112.97	105.576	111.03	108.97	95.6364	105.192	7.32001
a7-II 0.01 nM	0.944	1.071	0.875	0.972	0.912	1.059	0.972167	0.874	1.001	0.805	0.902	0.842	0.989	0.902167	105.939	121.333	97.5758	109.333	102.061	119.879	109.354	9.56929
efg1d.d cph1d.d	0.195	0.176	0.191	0.159	0.311	0.184	0.202667	0.125	0.106	0.121	0.089	0.241	0.114	0.132667	15.1515	12.8485	14.6667	10.7879	29.2121	13.8182	16.0808	6.6163
PBS	0.076	0.068	0.075	0.069	0.066	0.067	0.0701667
Biological Replicate 4	Absorbance at 595 nM						Average OD595	Background Subtraction (Raw Data - PBS avg)						Adjusted avg	Relative Adherence vs DMSO as a Percent						Avg Percent	Stan Dev
DMSO	0.655	0.533	0.657	0.65	0.659	0.641	0.6325	0.593	0.471	0.595	0.588	0.597	0.579	0.5705	103.853	82.4869	104.203	102.977	104.553	101.401	99.9124	8.61087
a7-II 100 nM	0.477	0.527	0.475	0.504	0.509	0.417	0.484833	0.415	0.465	0.413	0.442	0.447	0.355	0.422833	72.6795	81.4361	72.3292	77.4081	78.2837	62.1716	74.0514	6.77776
a7-II 10 nM	0.287	0.442	0.496	0.473	0.301	0.316	0.385833	0.225	0.38	0.434	0.411	0.239	0.254	0.323833	39.4046	66.5499	76.007	71.979	41.8564	44.4834	56.7134	16.5647
a7-II 1 nM	0.548	0.684	0.735	0.864	0.797	0.646	0.712333	0.486	0.622	0.673	0.802	0.735	0.584	0.650333	85.1138	108.932	117.863	140.455	128.722	102.277	113.894	19.6418
a7-II 0.1 nM	0.799	0.738	0.802	0.928	0.802	0.837	0.817667	0.737	0.676	0.74	0.866	0.74	0.775	0.755667	129.072	118.389	129.597	151.664	129.597	135.727	132.341	11.0022
a7-II 0.01 nM	0.697	0.824	0.78	0.743	0.841	0.791	0.779333	0.635	0.762	0.718	0.681	0.779	0.729	0.717333	111.208	133.45	125.744	119.264	136.427	127.671	125.628	9.27811
efg1d.d cph1d.d	0.178	0.258	0.239	0.193	0.225	0.262	0.225833	0.116	0.196	0.177	0.131	0.163	0.2	0.163833	20.3152	34.3257	30.9982	22.9422	28.5464	35.0263	28.6924	6.0072
PBS	0.059	0.059	0.062	0.06	0.063	0.066	0.0615
alpha7-EE
Biological Replicate 1	Absorbance at 595 nM						Average OD595	Background Subtraction (Raw Data - PBS avg)						Adjusted avg	Relative Adherence vs DMSO as a Percent						Avg Percent	Stan Dev
DMSO	0.89	0.911	0.807	0.924	0.962	0.948	0.907	0.817	0.838	0.734	0.851	0.889	0.875	0.834	97.9616	100.48	88.0096	102.038	106.595	104.916	100	6.63277
a7-EE 100 nM	0.783	0.833	0.962	0.806	0.85	0.797	0.8385	0.71	0.76	0.889	0.733	0.777	0.724	0.7655	85.1319	91.1271	106.595	87.8897	93.1655	86.8106	91.7866	7.82111
a7-EE 10 nM	0.985	0.819	0.799	0.862	0.815	0.788	0.844667	0.912	0.746	0.726	0.789	0.742	0.715	0.771667	109.353	89.4484	87.0504	94.6043	88.9688	85.7314	92.526	8.78322
a7-EE 1 nM	0.851	0.827	0.838	0.822	0.883	0.824	0.840833	0.778	0.754	0.765	0.749	0.81	0.751	0.767833	93.2854	90.4077	91.7266	89.8082	97.1223	90.048	92.0663	2.79602
a7-EE 0.1 nM	0.746	0.997	0.912	0.838	0.939	0.759	0.865167	0.673	0.924	0.839	0.765	0.866	0.686	0.792167	80.6954	110.791	100.6	91.7266	103.837	82.2542	94.984	12.1376
a7-EE 0.01 nM	0.964	0.979	0.929	0.962	0.962	0.904	0.95	0.891	0.906	0.856	0.889	0.889	0.831	0.877	106.835	108.633	102.638	106.595	106.595	99.6403	105.156	3.341
efg1d.d cph1d.d	0.305	0.275	0.283	0.298	0.314	0.249	0.287333	0.232	0.202	0.21	0.225	0.241	0.176	0.214333	27.8177	24.2206	25.1799	26.9784	28.8969	21.1031	25.6994	2.82594
PBS	0.072	0.078	0.069	0.072	0.069	0.075	0.0725
Biological Replicate 2	Absorbance at 595 nM						Average OD595	Background Subtraction (Raw Data - PBS avg)						Adjusted avg	Relative Adherence vs DMSO as a Percent						Avg Percent	Stan Dev
DMSO	0.978	0.888	0.769	0.735	0.715	0.634	0.7865	0.91	0.82	0.701	0.667	0.647	0.566	0.7185	126.565	114.047	97.4965	92.7677	89.9861	78.7204	99.9305	17.4049
a7-EE 100 nM	0.757	0.702	0.673	0.662	0.704	0.64	0.689667	0.689	0.634	0.605	0.594	0.636	0.572	0.621667	95.8275	88.178	84.1446	82.6147	88.4562	79.5549	86.4627	5.70112
a7-EE 10 nM	0.84	0.687	0.732	0.725	0.704	0.702	0.731667	0.772	0.619	0.664	0.657	0.636	0.634	0.663667	107.371	86.0918	92.3505	91.3769	88.4562	88.178	92.3041	7.72409
a7-EE 1 nM	0.841	0.624	0.693	0.713	0.787	0.753	0.735167	0.773	0.556	0.625	0.645	0.719	0.685	0.667167	107.51	77.3296	86.9263	89.7079	100	95.2712	92.7909	10.5616
a7-EE 0.1 nM	0.967	0.816	0.773	0.772	0.813	0.754	0.815833	0.899	0.748	0.705	0.704	0.745	0.686	0.747833	125.035	104.033	98.0529	97.9138	103.616	95.4103	104.01	10.8518
a7-EE 0.01 nM	0.854	1.145	0.9	0.833	0.834	0.791	0.892833	0.786	1.077	0.832	0.765	0.766	0.723	0.824833	109.318	149.791	115.716	106.398	106.537	100.556	114.72	17.8718
efg1d.d cph1d.d	0.188	0.163	0.158	0.151	0.127	0.13	0.152833	0.12	0.095	0.09	0.083	0.059	0.062	0.0848333	16.6898	13.2128	12.5174	11.5438	8.20584	8.62309	11.7988	3.14635
PBS	0.065	0.066	0.071	0.066	0.067	0.07	0.0675
Biological Replicate 3	Absorbance at 595 nM						Average OD595	Background Subtraction (Raw Data - PBS avg)						Adjusted avg	Relative Adherence vs DMSO as a Percent						Avg Percent	Stan Dev
DMSO	0.896	0.98	0.845	0.866	0.889	0.895	0.895167	0.826	0.91	0.775	0.796	0.819	0.825	0.825167	100.121	110.303	93.9394	96.4848	99.2727	100	100.02	5.58177
a7-EE 100 nM	0.856	0.901	0.856	0.842	0.841	0.831	0.8545	0.786	0.831	0.786	0.772	0.771	0.761	0.7845	95.2727	100.727	95.2727	93.5758	93.4545	92.2424	95.0909	2.9974
a7-EE 10 nM	0.944	0.862	0.913	1.022	0.945	0.755	0.906833	0.874	0.792	0.843	0.952	0.875	0.685	0.836833	105.939	96	102.182	115.394	106.061	83.0303	101.434	11.0033
a7-EE 1 nM	0.863	0.854	0.838	0.879	0.808	0.847	0.848167	0.793	0.784	0.768	0.809	0.738	0.777	0.778167	96.1212	95.0303	93.0909	98.0606	89.4545	94.1818	94.3232	2.93064
a7-EE 0.1 nM	0.903	0.941	0.87	0.88	0.785	0.832	0.8685	0.833	0.871	0.8	0.81	0.715	0.762	0.7985	100.97	105.576	96.9697	98.1818	86.6667	92.3636	96.7879	6.61367
a7-EE 0.01 nM	0.786	0.87	0.872	0.885	0.838	0.83	0.846833	0.716	0.8	0.802	0.815	0.768	0.76	0.776833	86.7879	96.9697	97.2121	98.7879	93.0909	92.1212	94.1616	4.43339
efg1d.d cph1d.d	0.195	0.176	0.191	0.159	0.311	0.184	0.202667	0.125	0.106	0.121	0.089	0.241	0.114	0.132667	15.1515	12.8485	14.6667	10.7879	29.2121	13.8182	16.0808	6.6163
PBS	0.076	0.068	0.075	0.069	0.066	0.067	0.0701667
Biological Replicate 4	Absorbance at 595 nM						Average OD595	Background Subtraction (Raw Data - PBS avg)						Adjusted avg	Relative Adherence vs DMSO as a Percent						Avg Percent	Stan Dev
DMSO	0.655	0.533	0.657	0.65	0.659	0.641	0.6325	0.593	0.471	0.595	0.588	0.597	0.579	0.5705	103.853	82.4869	104.203	102.977	104.553	101.401	99.9124	8.61087
a7-EE 100 nM	0.54	0.508	0.538	0.54	0.477	0.604	0.5345	0.478	0.446	0.476	0.478	0.415	0.542	0.4725	83.7128	78.1086	83.3625	83.7128	72.6795	94.9212	82.7496	7.39357
a7-EE 10 nM	0.703	0.583	0.786	0.665	0.556	0.515	0.634667	0.641	0.521	0.724	0.603	0.494	0.453	0.572667	112.259	91.2434	126.795	105.604	86.5149	79.3345	100.292	17.8031
a7-EE 1 nM	0.807	0.757	0.686	0.645	0.566	0.615	0.679333	0.745	0.695	0.624	0.583	0.504	0.553	0.617333	130.473	121.716	109.282	102.102	88.2662	96.8476	108.114	15.7691
a7-EE 0.1 nM	0.694	0.577	0.655	0.607	0.452	0.465	0.575	0.632	0.515	0.593	0.545	0.39	0.403	0.513	110.683	90.1926	103.853	95.4466	68.3012	70.5779	89.8424	17.3049
a7-EE 0.01 nM	0.686	0.817	0.58	0.688	0.799	0.66	0.705	0.624	0.755	0.518	0.626	0.737	0.598	0.643	109.282	132.224	90.718	109.632	129.072	104.729	112.609	15.6014
efg1d.d cph1d.d	0.178	0.258	0.239	0.193	0.225	0.262	0.225833	0.116	0.196	0.177	0.131	0.163	0.2	0.163833	20.3152	34.3257	30.9982	22.9422	28.5464	35.0263	28.6924	6.0072
PBS	0.059	0.059	0.062	0.06	0.063	0.066	0.0615

## Sheet: Supplemental Figure 4A
Biological Replicate 1	Absorbance at 595 nM						Average OD595	Background Subtraction (Raw Data - PBS avg)						Adjusted avg	Relative Adherence vs DMSO as a Percent						Avg Percent	Stan Dev
DMSO	1.047	0.987	1.078	1.05	1.142	1.075	1.06317	0.975	0.915	1.006	0.978	1.07	1.003	0.991167	98.3855	92.331	101.514	98.6882	107.972	101.211	100.017	5.10775
EntV-68aa 100 nM	0.79	0.804	0.964	0.968	0.853	0.976	0.8925	0.718	0.732	0.892	0.896	0.781	0.904	0.8205	72.4521	73.8648	90.0101	90.4137	78.8093	91.221	82.7952	8.76026
EntV-68aa 10 nM	0.677	0.573	0.68	0.622	0.547	0.505	0.600667	0.605	0.501	0.608	0.55	0.475	0.433	0.528667	61.0494	50.555	61.3522	55.4995	47.9314	43.6932	53.3468	7.18836
EntV-68aa 1 nM	0.755	0.943	0.967	1.025	0.934	0.939	0.927167	0.683	0.871	0.895	0.953	0.862	0.867	0.855167	68.9203	87.891	90.3128	96.1655	86.9828	87.4874	86.2933	9.16398
EntV-68aa 0.1 nM	0.788	0.835	0.89	0.975	0.99	0.938	0.902667	0.716	0.763	0.818	0.903	0.918	0.866	0.830667	72.2503	76.9929	82.5429	91.1201	92.6337	87.3865	83.8211	8.07207
EntV-68aa 0.01 nM	0.909	1.038	0.955	1.02	1.049	0.983	0.992333	0.837	0.966	0.883	0.948	0.977	0.911	0.920333	84.4601	97.4773	89.1019	95.6609	98.5873	91.9273	92.8692	5.4317
EntV-68aa 0.001 nM	0.814	0.908	0.883	0.898	1.075	1.017	0.9325	0.742	0.836	0.811	0.826	1.003	0.945	0.8605	74.8739	84.3592	81.8365	83.3502	101.211	95.3582	86.8315	9.65027
efg1d.d cph1d.d	0.229	0.231	0.2	0.26	0.249	0.27	0.239833	0.157	0.159	0.128	0.188	0.177	0.198	0.167833	15.8426	16.0444	12.9162	18.9707	17.8607	19.9798	16.9358	2.54594
PBS	0.079	0.071	0.069	0.071	0.067	0.072	0.0715
Biological Replicate 2	Absorbance at 595 nM						Average OD595	Background Subtraction (Raw Data - PBS avg)						Adjusted avg	Relative Adherence vs DMSO as a Percent						Avg Percent	Stan Dev
DMSO	0.511	0.591	0.582	0.561	0.595	0.674	0.585667	0.453	0.533	0.524	0.503	0.537	0.616	0.527667	85.7955	100.947	99.2424	95.2652	101.705	116.667	99.9369	10.063
EntV-68aa 100 nM	0.271	0.369	0.374	0.542	0.502	0.375	0.4055	0.213	0.311	0.316	0.484	0.444	0.317	0.3475	40.3409	58.9015	59.8485	91.6667	84.0909	60.0379	65.8144	18.8043
EntV-68aa 10 nM	0.252	0.289	0.309	0.296	0.291	0.171	0.268	0.194	0.231	0.251	0.238	0.233	0.113	0.21	36.7424	43.75	47.5379	45.0758	44.1288	21.4015	39.7727	9.69431
EntV-68aa 1 nM	0.48	0.693	0.662	0.713	0.697	0.811	0.676	0.422	0.635	0.604	0.655	0.639	0.753	0.618	79.9242	120.265	114.394	124.053	121.023	142.614	117.045	20.5623
EntV-68aa 0.1 nM	0.524	0.508	0.719	0.718	0.859	0.788	0.686	0.466	0.45	0.661	0.66	0.801	0.73	0.628	88.2576	85.2273	125.189	125	151.705	138.258	118.939	26.8344
EntV-68aa 0.01 nM	0.504	0.69	0.78	0.75	0.87	0.932	0.754333	0.446	0.632	0.722	0.692	0.812	0.874	0.696333	84.4697	119.697	136.742	131.061	153.788	165.53	131.881	28.3999
EntV-68aa 0.001 nM	0.574	0.674	0.744	0.778	0.943	0.838	0.7585	0.516	0.616	0.686	0.72	0.885	0.78	0.7005	97.7273	116.667	129.924	136.364	167.614	147.727	132.67	24.2737
efg1d.d cph1d.d	0.181	0.206	0.18	0.312	0.22	0.232	0.221833	0.123	0.148	0.122	0.254	0.162	0.174	0.163833	23.2955	28.0303	23.1061	48.1061	30.6818	32.9545	31.029	9.24151
PBS	0.054	0.056	0.058	0.054	0.073	0.055	0.0583333
Biological Replicate 3	Absorbance at 595 nM						Average OD595	Background Subtraction (Raw Data - PBS avg)						Adjusted avg	Relative Adherence vs DMSO as a Percent						Avg Percent	Stan Dev
DMSO	0.514	0.464	0.539	0.58	0.682	0.549	0.554667	0.46	0.41	0.485	0.526	0.628	0.495	0.500667	91.8164	81.8363	96.8064	104.99	125.349	98.8024	99.9335	14.6696
EntV-68aa 100 nM	0.244	0.321	0.233	0.31	0.296	0.345	0.2915	0.19	0.267	0.179	0.256	0.242	0.291	0.2375	37.9242	53.2934	35.7285	51.0978	48.3034	58.0838	47.4052	8.82475
EntV-68aa 10 nM	0.168	0.271	0.301	0.44	0.334	0.449	0.327167	0.114	0.217	0.247	0.386	0.28	0.395	0.273167	22.7545	43.3134	49.3014	77.0459	55.8882	78.8423	54.5243	21.2731
EntV-68aa 1 nM	0.307	0.444	0.595	0.494	0.644	0.55	0.505667	0.253	0.39	0.541	0.44	0.59	0.496	0.451667	50.499	77.8443	107.984	87.8244	117.764	99.002	90.153	24.0334
EntV-68aa 0.1 nM	0.325	0.414	0.43	0.442	0.663	0.664	0.489667	0.271	0.36	0.376	0.388	0.609	0.61	0.435667	54.0918	71.8563	75.0499	77.4451	121.557	121.756	86.9594	28.1018
EntV-68aa 0.01 nM	0.339	0.422	0.561	0.499	0.43	0.485	0.456	0.285	0.368	0.507	0.445	0.376	0.431	0.402	56.8862	73.4531	101.198	88.8224	75.0499	86.0279	80.2395	15.2629
EntV-68aa 0.001 nM	0.412	0.408	0.47	0.486	0.555	0.594	0.4875	0.358	0.354	0.416	0.432	0.501	0.54	0.4335	71.4571	70.6587	83.0339	86.2275	100	107.784	86.5269	14.9973
efg1d.d cph1d.d	0.233	0.251	0.236	0.186	0.266	0.24	0.235333	0.179	0.197	0.182	0.132	0.212	0.186	0.181333	35.7285	39.3214	36.3273	26.3473	42.3154	37.1257	36.1943	5.39095
PBS	0.053	0.055	0.056	0.054	0.052	0.055	0.0541667

## Sheet: Supplemental Figure 4B
Biological Replicate 1	Absorbance at 595 nM						Average OD595	Background Subtraction (Raw Data - PBS avg)						Adjusted avg	Relative Adherence vs DMSO as a Percent						Avg Percent	Stan Dev
DMSO	0.514	0.464	0.539	0.58	0.682	0.549	0.554667	0.46	0.41	0.485	0.526	0.628	0.495	0.500667	91.8164	81.8363	96.8064	104.99	125.349	98.8024	99.9335	14.6696
16aa 100 nM	0.211	0.195	0.204	0.211	0.207	0.169	0.1995	0.157	0.141	0.15	0.157	0.153	0.115	0.1455	31.3373	28.1437	29.9401	31.3373	30.5389	22.9541	29.0419	3.20793
16aa 10 nM	0.159	0.159	0.155	0.15	0.148	0.15	0.1535	0.105	0.105	0.101	0.096	0.094	0.096	0.0995	20.9581	20.9581	20.1597	19.1617	18.7625	19.1617	19.8603	0.967601
16aa 1 nM	0.422	0.298	0.295	0.305	0.3	0.276	0.316	0.368	0.244	0.241	0.251	0.246	0.222	0.262	73.4531	48.7026	48.1038	50.0998	49.1018	44.3114	52.2954	10.5536
16aa 0.1 nM	0.416	0.464	0.416	0.291	0.334	0.302	0.3705	0.362	0.41	0.362	0.237	0.28	0.248	0.3165	72.2555	81.8363	72.2555	47.3054	55.8882	49.501	63.1737	14.178
16aa 0.01 nM	0.45	0.421	0.545	0.298	0.302	0.25	0.377667	0.396	0.367	0.491	0.244	0.248	0.196	0.323667	79.0419	73.2535	98.004	48.7026	49.501	39.1218	64.6041	22.4906
16aa 0.001 nM	0.43	0.387	0.356	0.346	0.315	0.268	0.350333	0.376	0.333	0.302	0.292	0.261	0.214	0.296333	75.0499	66.4671	60.2794	58.2834	52.0958	42.7146	59.1484	11.2094
efg1d.d cph1d.d	0.233	0.251	0.236	0.186	0.266	0.24	0.235333	0.179	0.197	0.182	0.132	0.212	0.186	0.181333	35.7285	39.3214	36.3273	26.3473	42.3154	37.1257	36.1943	5.39095
PBS	0.053	0.055	0.056	0.054	0.052	0.055	0.0541667
Biological Replicate 2	Absorbance at 595 nM						Average OD595	Background Subtraction (Raw Data - PBS avg)						Adjusted avg	Relative Adherence vs DMSO as a Percent						Avg Percent	Stan Dev
DMSO	0.543	0.659	0.678	0.674	0.64	0.647	0.640167	0.487	0.603	0.622	0.618	0.584	0.591	0.584167	83.3904	103.253	106.507	105.822	100	101.199	100.029	8.5338
16aa 100 nM	0.181	0.145	0.128	0.128	0.147	0.085	0.135667	0.125	0.089	0.072	0.072	0.091	0.029	0.0796667	21.4041	15.2397	12.3288	12.3288	15.5822	4.96575	13.6416	5.39062
16aa 10 nM	0.156	0.194	0.208	0.221	0.229	0.236	0.207333	0.1	0.138	0.152	0.165	0.173	0.18	0.151333	17.1233	23.6301	26.0274	28.2534	29.6233	30.8219	25.9132	5.01647
16aa 1 nM	0.187	0.231	0.233	0.251	0.244	0.261	0.2345	0.131	0.175	0.177	0.195	0.188	0.205	0.1785	22.4315	29.9658	30.3082	33.3904	32.1918	35.1027	30.5651	4.42265
16aa 0.1 nM	0.529	0.547	0.652	0.583	0.66	0.622	0.598833	0.473	0.491	0.596	0.527	0.604	0.566	0.542833	80.9932	84.0753	102.055	90.2397	103.425	96.9178	92.9509	9.3534
16aa 0.01 nM	0.525	0.636	0.55	0.585	0.635	0.529	0.576667	0.469	0.58	0.494	0.529	0.579	0.473	0.520667	80.3082	99.3151	84.589	90.5822	99.1438	80.9932	89.1553	8.61127
16aa 0.001 nM	0.64	0.569	0.508	0.518	0.553	0.459	0.541167	0.584	0.513	0.452	0.462	0.497	0.403	0.485167	100	87.8425	77.3973	79.1096	85.1027	69.0068	83.0765	10.5752
efg1d.d cph1d.d	0.205	0.197	0.209	0.222	0.305	0.26	0.233	0.149	0.141	0.153	0.166	0.249	0.204	0.177	25.5137	24.1438	26.1986	28.4247	42.637	34.9315	30.3082	7.13858
PBS	0.055	0.059	0.056	0.057	0.054	0.054	0.0558333
Biological Replicate 3	Absorbance at 595 nM						Average OD595	Background Subtraction (Raw Data - PBS avg)						Adjusted avg	Relative Adherence vs DMSO as a Percent						Avg Percent	Stan Dev
DMSO	1.145	1.36	1.092	1.27	1.111	1.174	1.192	1.086	1.301	1.033	1.211	1.052	1.115	1.133	95.8517	114.828	91.1739	106.884	92.8508	98.4113	100	9.12145
16aa 100 nM	0.327	0.409	0.366	0.325	0.434	0.423	0.380667	0.268	0.35	0.307	0.266	0.375	0.364	0.321667	23.654	30.8914	27.0962	23.4775	33.098	32.1271	28.3907	4.25733
16aa 10 nM	0.448	0.387	0.554	0.53	0.424	0.479	0.470333	0.389	0.328	0.495	0.471	0.365	0.42	0.411333	34.3336	28.9497	43.6893	41.5711	32.2154	37.0697	36.3048	5.61349
16aa 1 nM	0.509	0.619	0.544	0.674	0.636	0.638	0.603333	0.45	0.56	0.485	0.615	0.577	0.579	0.544333	39.7176	49.4263	42.8067	54.2807	50.9267	51.1033	48.0435	5.57198
16aa 0.1 nM	0.968	1.316	1.316	1.351	1.194	1.047	1.19867	0.909	1.257	1.257	1.292	1.135	0.988	1.13967	80.2295	110.944	110.944	114.034	100.177	87.2021	100.588	14.0649
16aa 0.01 nM	1.363	1.506	1.38	1.38	1.083	1.5	1.36867	1.304	1.447	1.321	1.321	1.024	1.441	1.30967	115.093	127.714	116.593	116.593	90.3795	127.184	115.593	13.5591
16aa 0.001 nM	1.105	1.314	1.553	1.357	1.508	1.132	1.32817	1.046	1.255	1.494	1.298	1.449	1.073	1.26917	92.3213	110.768	131.862	114.563	127.891	94.7043	112.018	16.3799
efg1d.d cph1d.d	0.21	0.24	0.221	0.221	0.333	0.227	0.242	0.151	0.181	0.162	0.162	0.274	0.168	0.183	13.3274	15.9753	14.2983	14.2983	24.1836	14.8279	16.1518	4.02843
PBS	0.055	0.055	0.06	0.059	0.066	0.06	0.0591667

[truncated: 6 more sheets: Supplemental Figure 4C, Supplemental Figure 4D, Supplemental Figure 4E, Supplemental Figure 4F, Supplemental Figure 5, Supplemental Fgiure 6]
